# Supplementary material for: Validation of the Spanish Versions of FACIT-PAL and FACIT-PAL-14 in Palliative Patients
Source: Int J Environ Res Public Health. 2022 Aug 29;19(17):10731. doi: 10.3390/ijerph191710731 (PMC9518596; doi:10.3390/ijerph191710731)
Supplement: Supplementary file 1 [file ijerph-19-10731-s001.zip]

Archive with 1 entries (1 files):
- ijerph-1834553-supplementary.pdf
